# Supplementary material for: The regenerative period of somatosensory nerves is closed by a DCC signaling axis
Source: PLoS Genet. 2026 Feb 2;22(2):e1012033. doi: 10.1371/journal.pgen.1012033 (PMC12885379; doi:10.1371/journal.pgen.1012033)
Supplement: S1 Data — (XLSX) [file pgen.1012033.s001.xlsx]

## Sheet: Fig 1C
	representative orthogonal displacement quantifications of injured axons across various ages
	Injured at 2 dpf
		Spinal Cord	Axon
	0	110	102
	1	131.333	143
	2	162.593	163.722
	3	194	174
	4	210.907	190.018
	5	214.704	170.185
	6	173	95
	7	165.556	94.3333
	8	104.222	88
	Injured at 3 dpf
		Spinal Cord	Axon
	0	98.5	122.25
	1	141.791	109.461
	2	156.711	117.617
	3	112.717	137.959
	4	68.031	156.531
	5	50.244	98.7949
	6	47.867	76.5547
	7	45.326	83.6367
	8	33.5	79.75
	Injured at 5 dpf
		Spinal Cord	Axon
	0	125	115.5
	1	151.871	136.014
	2	145.056	105.722
	3	133.156	93.5625
	4	106.056	103.806
	5	95.0417	105.243
	6	93.5	137.5
	7	94.9896	153.778
	8	96.6944	131.194

## Sheet: Fig 1E
		Re-Enters Spinal Cord			Failed Re-Entry			Neuron Apoptosis
		Injured 2 dpf	Injured 3 dpf	Injured 5 dpf	Injured 2 dpf	Injured 3 dpf	Injured 5 dpf	Injured 2 dpf	Injured 3 dpf	Injured 5 dpf
	Injured 2 dpf n=10	80			20			0
	Injured 3 dpf n=10		10			90			0
	Injured 5 dpf n=12			0			83.33			16.67
	Stats					Stats					Stats
	Re-Entry vs Failed Re-Entry - 2 dpf vs 3 dpf					Re-Entry vs Failed Re-Entry - 3 dpf vs 5 dpf					Re-Entry vs Failed Re-Entry - 2 dpf vs 5 dpf
	Table Analyzed	Re-Entry 48 vs 72				Table Analyzed	Re-Entry 72 vs 5d				Table Analyzed	Re-Entry 48 vs 5d
	P value and statistical significance					P value and statistical significance					P value and statistical significance
	Test	Fisher's exact test				Test	Fisher's exact test				Test	Fisher's exact test
	P value	<0.0001				P value	0.0022				P value	<0.0001
	P value summary	****				P value summary	**				P value summary	****
	One- or two-sided	Two-sided				One- or two-sided	Two-sided				One- or two-sided	Two-sided
	Statistically significant (P < 0.05)?	Yes				Statistically significant (P < 0.05)?	Yes				Statistically significant (P < 0.05)?	Yes
	Data analyzed	Re-Enters Spinal Cord	Failed Re-Entry	Total		Data analyzed	Re-Enters Spinal Cord	Failed Re-Entry	Total		Data analyzed	Re-Enters Spinal Cord	Failed Re-Entry	Total
	48 hpf	80	20	100		72 hpf	10	90	100		48 hpf	80	20	100
	72 hpf	10	90	100		5 dpf	0	83	83		5 dpf	0	83	83
	Total	90	110	200		Total	10	173	183		Total	80	103	183
	Percentage of row total	Re-Enters Spinal Cord	Failed Re-Entry			Percentage of row total	Re-Enters Spinal Cord	Failed Re-Entry			Percentage of row total	Re-Enters Spinal Cord	Failed Re-Entry
	48 hpf	80.00%	20.00%			72 hpf	10.00%	90.00%			48 hpf	80.00%	20.00%
	72 hpf	10.00%	90.00%			5 dpf	0.00%	100.00%			5 dpf	0.00%	100.00%
	Percentage of column total	Re-Enters Spinal Cord	Failed Re-Entry			Percentage of column total	Re-Enters Spinal Cord	Failed Re-Entry			Percentage of column total	Re-Enters Spinal Cord	Failed Re-Entry
	48 hpf	88.89%	18.18%			72 hpf	100.00%	52.02%			48 hpf	100.00%	19.42%
	72 hpf	11.11%	81.82%			5 dpf	0.00%	47.98%			5 dpf	0.00%	80.58%
	Percentage of grand total	Re-Enters Spinal Cord	Failed Re-Entry			Percentage of grand total	Re-Enters Spinal Cord	Failed Re-Entry			Percentage of grand total	Re-Enters Spinal Cord	Failed Re-Entry
	48 hpf	40.00%	10.00%			72 hpf	5.46%	49.18%			48 hpf	43.72%	10.93%
	72 hpf	5.00%	45.00%			5 dpf	0.00%	45.36%			5 dpf	0.00%	45.36%

## Sheet: Fig 2B
graphs represent mean x, y position of axons and glial nuclei per animal +/- SEM
	Injured at 2 dpf - Migration distances (from DRG) of regenerative axon and glial nuclei (beginning when axon extension begins for 140 timepoints (11.6 hrs))																	Injured at 3 dpf - Migration distances (from DRG) of regenerative axon and glial nuclei (beginning when axon extension begins for 140 timepoints (11.6 hrs))																	Mock ablations at 3 dpf - Distance /Migration distances (from DRG) of axon and glial nuclei beginning at 4 hrs post mock ablation for 140 timepoints (11.6 hrs)
	frame	Axon							Glia									frame	Axon							Glia									frame	axon						glia
	1	1.787	1.161	7.372	7.104	2.324	5.764	4.289	-1.43	0.178	-1.475	12.242	1.788	5.853	6.077			1	2.01	2.011	7.641	5.719	8.579	2.324	4.289	6.255	22.653	10.724	5.719	9.74	2.324	3.306			1	14.879	23.77	39.855	22.43	20.017	23.189	8.4	3.038	4.96	7.283	16.13	16.085
	2	3.396	1.385	7.238	8.042	2.323	7.104	4.468	-1.43	0.044	-1.475	11.974	1.966	6.166	6.255			2	2.278	3.083	7.507	8.4	8.043	1.072	4.111	5.54	22.519	9.83	5.898	7.596	1.43	3.306			2	14.878	23.592	38.961	22.43	21.447	23.189	8.355	3.396	4.602	7.283	16.487	15.012
	3	4.289	2.144	8.445	9.249	2.68	7.372	3.217	-0.715	-1.519	-1.072	11.751	2.323	5.719	6.256			3	3.217	3.619	8.444	10.187	9.115	2.323	4.111	5.361	22.921	9.606	6.434	8.847	2.323	3.664			3	14.744	23.413	39.319	23.145	20.91	23.726	8.221	3.217	5.049	6.836	16.487	15.549
	4	5.004	2.904	8.712	9.383	3.753	8.31	3.753	-0.715	-1.117	-1.207	13.047	3.217	6.255	5.719			4	4.424	3.485	8.98	10.009	7.864	1.966	4.825	7.417	23.323	9.606	5.898	8.311	1.966	3.485			4	15.146	23.234	38.604	22.608	21.446	23.547	7.327	3.038	4.96	6.658	16.844	16.085
	5	5.719	2.859	9.651	9.383	2.503	8.445	8.399	-0.715	-0.983	-1.609	12.555	2.145	5.987	5.897			5	5.094	4.155	10.321	10.187	7.328	1.966	4.647	7.238	24.262	9.963	6.255	8.49	2.503	3.485			5	15.146	23.055	36.817	22.608	21.268	25.691	7.506	2.859	4.066	6.658	16.844	19.838
	6	6.97	3.485	8.981	10.589	3.754	9.249	9.115	-0.715	-1.073	-1.341	13.404	2.145	6.211	6.255			6	4.557	3.753	12.332	10.902	8.222	1.43	5.004	8.579	23.86	10.634	5.54	9.026	1.787	3.485			6	15.817	22.519	36.996	22.608	21.268	25.691	8.445	2.323	3.798	7.462	16.934	19.57
	7	6.613	4.2	8.445	10.321	3.396	9.517	9.472	-0.357	-2.145	-2.279	13.94	2.145	6.032	6.613			7	4.156	4.558	12.197	11.439	8.579	0.179	5.004	8.579	24.262	8.98	5.898	9.026	0.715	4.021			7	15.549	22.519	37.174	22.608	21.805	26.495	8.177	2.681	2.815	7.73	17.739	20.374
	8	6.97	3.887	9.651	14.208	3.932	9.919	10.544	-1.43	-1.743	-1.743	14.745	2.503	5.764	6.613			8	5.898	4.155	13.404	11.796	7.506	1.073	4.647	7.417	23.725	8.98	5.898	8.847	0.358	4.2			8	16.085	21.983	35.923	23.681	21.805	26.495	8.579	1.966	1.564	6.925	17.739	20.374
	9	6.613	4.2	9.785	14.878	4.646	9.919	10.365	-1.609	-1.251	-1.207	16.129	1.966	5.764	6.076			9	5.63	4.155	13.136	11.26	10.723	1.072	5.719	7.596	24.127	8.891	6.613	9.204	1.43	4.379			9	16.755	21.626	36.638	23.859	21.805	25.959	8.936	1.609	2.279	6.389	18.543	19.57
	10	7.327	3.931	9.249	19.168	4.468	9.517	11.796	-1.609	-0.805	-1.609	16.576	1.787	5.496	5.898			10	6.3	4.423	12.6	11.081	8.758	1.609	6.256	7.73	24.395	7.953	7.685	8.847	1.788	4.022			10	17.023	21.447	36.816	23.86	21.805	27.3	9.472	1.43	3.261	6.478	18.543	20.911
	11	8.936	3.127	9.651	19.034	7.863	10.857	10.187	-1.966	-1.788	-2.279	15.191	1.787	6.166	5.719			11	6.032	4.155	17.693	11.617	11.081	3.039	5.361	7.551	25.199	8.087	8.042	8.49	0.894	2.949			11	16.755	21.804	37.531	23.323	21.804	27.211	8.445	1.43	3.976	7.373	18.453	21.179
	12	10.009	3.172	10.589	22.385	9.293	11.93	10.723	-1.608	-2.1	-1.475	15.817	1.608	6.166	6.434			12	5.898	5.227	16.755	12.868	9.472	1.966	5.004	8.087	25.065	8.4	7.685	8.668	0.357	2.949			12	17.023	21.625	38.604	23.323	22.161	26.943	7.819	1.43	5.317	7.373	18.81	20.911
	13	10.545	2.681	12.6	23.726	8.579	11.796	10.903	-1.608	-0.447	-2.413	16.398	1.966	6.166	6.792			13	6.836	5.763	17.559	13.941	8.579	1.788	5.361	9.383	25.065	7.953	7.149	9.026	0	3.663			13	17.157	21.446	38.425	24.396	21.983	26.407	7.819	1.429	5.406	6.3	18.632	21.715
	14	9.651	4.423	13.94	24.53	8.579	10.589	10.724	-1.251	-0.849	-2.279	17.291	1.966	6.166	6.077			14	7.372	6.3	18.9	13.047	6.434	2.145	5.183	10.499	24.663	8.4	6.792	8.132	0.536	3.485			14	17.023	21.446	38.961	24.217	22.341	26.943	7.462	1.608	6.479	6.836	18.9	20.643
	15	10.008	5.227	13.538	27.746	8.579	12.466	11.796	-1.251	-1.296	-2.279	18.408	1.787	6.166	6.434			15	6.97	5.361	18.498	13.94	5.004	1.966	4.825	11.394	23.993	8.4	7.149	8.31	0.893	3.485			15	17.023	21.089	38.604	24.217	22.161	28.014	7.64	1.43	3.441	6.836	18.542	22.251
	16	11.617	4.468	13.672	27.211	9.472	12.332	10.903	-1.429	-1.341	-2.279	18.811	1.43	5.63	6.434			16	7.104	5.361	20.642	14.119	3.753	2.68	4.11	11.93	24.127	8.668	7.327	8.489	1.429	4.557			16	16.621	21.804	37.71	24.039	21.983	28.193	7.417	1.072	3.619	6.836	19.168	23.859
	17	10.902	5.406	14.879	27.077	11.796	12.332	11.26	-0.537	-0.402	-2.815	18.677	1.072	5.63	6.077			17	6.97	3.887	22.385	13.762	3.932	1.966	4.825	12.019	24.664	9.249	7.507	8.489	1.429	4.557			17	17.291	22.34	38.247	24.039	22.341	28.015	8.266	1.787	3.887	6.836	18.9	22.251
	18	12.153	7.595	15.281	27.479	15.013	12.6	11.438	-0.179	-1.073	-2.815	18.677	0.715	6.211	6.434			18	6.166	4.557	23.055	13.762	6.076	0.536	4.647	12.153	24.53	9.249	7.507	8.847	1.608	4.558			18	17.559	21.268	38.247	24.039	21.447	28.193	8.4	0.894	4.155	7.372	18.006	21.983
	19	11.081	5.496	15.549	26.943	16.085	12.868	12.511	-0.536	-1.921	-2.279	19.347	1.072	6.211	6.077			19	6.166	4.021	22.117	13.583	7.864	1.787	5.004	13.404	24.396	10.098	8.043	9.919	1.608	5.63			19	17.961	21.268	38.783	24.039	21.447	30.07	8.668	0.894	4.691	7.372	18.006	24.396
	20	11.796	6.925	18.364	25.602	16.8	13.806	11.26	-0.179	-1.921	-2.949	19.928	1.072	5.317	5.898			20	6.032	4.96	19.436	14.834	8.758	3.038	4.647	12.912	24.396	10.723	8.936	10.098	1.429	5.63			20	17.425	21.268	38.783	24.574	21.983	28.998	7.774	1.43	4.959	7.194	18.274	24.396
	21	11.796	7.193	18.632	26.943	18.051	13.806	10.008	-0.357	-0.939	-2.681	20.33	1.251	5.317	5.54			21	4.155	5.228	19.972	14.476	8.758	1.609	6.077	12.466	24.262	10.723	8.042	10.098	0.894	6.345			21	17.559	21.804	39.319	24.574	21.625	29.355	7.73	1.966	5.138	7.015	17.738	24.396
	22	11.617	7.997	20.374	24.932	18.945	14.745	7.863	-0.536	-0.849	-2.145	19.436	2.145	5.585	5.54			22	4.155	5.496	18.899	13.046	8.043	0.536	4.825	11.751	24.53	9.829	7.863	10.098	0.893	6.166			22	17.559	21.804	39.14	24.931	21.625	29.355	8.221	2.502	5.048	6.658	17.47	24.396
	23	11.438	8.132	21.714	24.128	18.944	14.879	5.719	-0.715	-2.145	-2.145	19.794	1.608	5.451	6.076			23	5.227	5.362	20.508	15.192	8.579	1.966	3.932	12.108	24.664	9.606	9.115	10.634	1.072	6.166			23	17.693	21.268	39.14	24.395	21.625	29.534	8.623	1.251	5.048	7.194	17.738	24.396
	24	11.081	7.953	23.725	24.664	18.229	16.353	7.863	0	-2.681	-2.547	20.642	2.144	6.3	7.506			24	4.959	4.424	22.25	13.404	7.149	1.787	4.468	13.538	24.262	9.606	9.293	10.277	1.43	5.987			24	17.291	21.09	38.604	24.395	21.625	30.07	8.221	1.251	4.066	7.462	18.274	25.468
	25	11.08	7.864	23.725	23.859	18.409	19.436	9.651	0	-2.413	-2.413	21.044	2.502	6.3	6.97			25	4.825	5.63	22.921	13.046	8.221	1.251	3.932	11.885	24.396	10.321	9.651	9.74	0.715	6.166			25	16.889	21.09	38.783	23.859	21.267	30.249	7.819	1.251	5.675	7.73	17.916	25.468
	26	11.08	8.668	23.725	21.849	20.553	19.168	10.902	0.357	-1.609	-2.681	21.089	2.502	6.121	6.076			26	6.3	5.496	22.921	10.545	9.293	0.893	4.111	11.394	24.262	11.572	8.936	9.74	0.715	5.988			26	17.023	21.09	38.068	24.396	20.91	29.981	8.132	1.073	5.139	7.193	16.755	25.2
	27	11.438	10.768	26.273	20.91	21.626	21.715	7.863	0.715	-0.581	-2.01	21.491	2.503	6.657	6.255			27	7.64	4.96	23.055	8.221	6.97	1.251	4.11	11.572	24.53	10.678	8.936	9.74	1.251	5.63			27	17.827	21.09	36.995	24.396	21.268	29.624	8.936	0.894	4.066	7.193	16.398	24.664
	28	11.974	11.706	26.407	20.374	22.519	20.508	10.187	0.715	-1.073	-2.01	21.267	2.324	6.836	7.149			28	6.434	4.558	24.395	5.362	7.327	0	3.396	12.109	25.066	10.321	8.936	9.561	0.894	5.63			28	17.157	21.09	36.459	24.396	21.089	29.087	8.087	1.43	3.262	7.729	16.487	24.931
	29	11.438	12.242	27.211	21.313	23.413	21.983	9.473	1.072	-1.966	-1.072	22.43	3.575	6.3	7.685			29	5.228	4.29	24.797	6.97	7.149	1.072	3.574	10.143	24.396	10.187	9.115	8.49	0.893	5.63			29	16.621	21.268	36.817	24.932	20.731	29.444	7.551	1.608	3.798	7.372	16.397	24.931
	30	10.723	13.225	25.468	20.106	22.877	23.591	10.366	1.072	-1.162	-2.681	23.413	2.681	7.551	7.685			30	6.434	5.898	23.323	10.366	9.651	1.072	3.575	11.617	24.396	8.579	9.115	7.417	-0.179	5.63			30	16.889	22.519	36.996	25.111	21.089	28.908	7.73	2.859	3.977	7.193	17.292	23.591
	31	11.259	14.387	24.798	20.241	23.591	23.859	10.902	1.072	-1.787	-3.619	23.279	2.68	7.193	6.792			31	6.702	7.373	23.859	12.332	10.723	2.145	4.111	9.74	24.798	7.864	9.473	7.417	0.357	5.63			31	17.559	22.519	36.996	24.753	21.089	28.908	8.4	2.323	3.709	7.551	17.292	23.055
	32	12.332	15.594	23.189	18.23	23.055	23.189	10.545	1.251	-1.653	-2.815	22.698	1.608	7.193	6.792			32	7.909	4.826	24.127	13.94	8.936	3.217	3.753	9.026	24.262	9.115	9.651	7.775	0.536	5.987			32	17.559	21.983	37.71	25.111	21.089	29.176	8.221	2.323	4.602	7.193	18.096	23.323
	33	12.153	16.264	22.519	18.23	23.591	22.921	12.511	0.715	-1.519	-2.815	23.905	1.43	7.372	7.685			33	8.713	3.888	23.725	14.298	8.4	4.11	3.396	10.902	24.53	9.293	9.651	8.132	0.715	5.987			33	16.755	21.447	38.246	25.468	20.91	29.176	7.417	1.966	4.87	6.836	18.185	23.859
	34	12.689	16.8	21.849	17.693	24.842	22.117	11.617	0.536	-2.055	-3.217	22.385	1.787	6.925	8.042			34	5.63	4.29	23.725	13.761	4.289	5.183	2.503	11.572	25.066	9.115	9.651	7.417	1.251	5.63			34	16.621	21.447	38.067	25.111	20.731	29.176	7.283	2.502	4.87	7.193	18.006	24.127
	35	12.689	16.711	23.591	17.694	24.663	22.519	13.583	0.893	-1.787	-2.681	22.296	0.893	6.568	8.221			35	5.094	5.094	23.591	11.259	5.361	2.502	2.86	11.93	24.396	8.221	9.114	6.523	1.966	5.809			35	16.487	21.268	38.246	25.111	20.731	29.176	7.015	2.502	5.049	7.193	17.47	24.127
	36	12.51	17.157	25.736	17.426	24.842	23.725	13.404	0.715	-1.34	-1.609	22.966	0.893	6.747	8.042			36	4.021	5.094	23.725	7.685	6.97	1.072	2.324	12.109	24.798	8.757	9.472	7.059	1.966	6.166			36	17.023	20.732	37.711	24.932	20.911	29.176	7.015	2.145	4.156	7.461	17.024	24.663
	37	12.51	17.425	25.334	17.158	24.842	24.261	14.119	1.072	-2.323	-2.011	23.145	0.893	6.3	7.864			37	4.155	4.156	24.262	4.468	4.29	0.893	3.038	13.36	24.932	9.025	10.009	7.596	1.966	5.987			37	17.157	20.732	36.996	24.753	20.911	29.444	7.149	1.966	3.977	7.461	16.488	24.931
	38	12.868	18.096	25.334	17.157	24.485	25.87	15.013	1.966	-2.011	-2.011	22.608	0.893	6.21	6.97			38	3.217	4.289	25.468	4.289	3.932	1.072	2.502	13.494	24.261	8.891	9.472	6.881	2.859	5.809			38	17.425	20.553	36.638	25.11	20.374	29.444	6.702	1.251	3.351	7.104	15.951	24.931
	39	12.69	18.542	26.273	17.425	25.379	26.406	16.621	0.894	-2.1	-0.804	21.982	2.324	6.389	6.792			39	3.753	6.568	25.066	5.004	5.72	1.251	2.86	13.717	24.261	8.891	8.042	7.239	2.323	5.809			39	16.755	20.91	36.102	25.647	20.017	29.712	5.853	1.608	2.458	6.925	15.594	25.199
	40	13.225	17.291	26.138	17.828	26.451	27.076	16.979	1.251	-2.279	-1.743	23.145	2.324	6.389	6.971			40	4.96	7.774	25.334	4.111	7.149	1.787	2.859	14.432	24.529	8.757	8.042	7.774	2.859	5.63			40	16.621	21.089	35.387	25.647	19.302	29.712	6.256	1.966	2.1	6.925	15.683	25.199
	41	14.297	17.559	27.478	17.828	26.987	27.21	18.945	0.893	-2.368	-1.341	23.145	2.681	6.389	7.686			41	3.485	6.568	25.334	4.826	4.468	2.859	3.396	14.432	24.663	8.445	7.864	7.953	3.395	6.166			41	16.755	21.089	35.387	25.647	19.481	29.176	6.211	2.323	2.1	6.925	16.487	24.663
	42	13.94	18.453	27.88	17.292	27.166	27.21	20.196	1.251	-1.653	-2.145	23.145	2.681	5.138	7.507			42	3.351	5.63	24.664	5.361	4.29	3.396	2.859	14.432	24.663	8.311	6.434	7.06	3.217	5.987			42	16.487	21.089	37.353	26.183	19.302	29.444	5.63	2.323	4.334	6.478	17.112	24.931
	43	13.404	18.944	28.015	16.488	26.987	27.076	19.302	1.609	-2.055	-2.681	23.502	2.681	5.674	7.685			43	3.485	6.3	24.128	3.932	5.182	3.038	3.038	15.147	24.798	8.311	6.613	7.774	3.574	6.165			43	15.415	21.089	36.996	26.361	19.302	29.444	4.781	2.323	4.513	6.3	17.112	24.931
	44	13.583	20.687	26.54	16.353	26.63	28.551	18.945	1.43	-1.921	-3.485	24.128	2.502	6.702	6.792			44	3.887	5.764	27.613	4.825	7.149	2.502	2.86	15.683	24.798	8.4	6.97	8.311	2.144	6.166			44	15.951	21.268	36.817	25.468	19.838	29.444	5.719	2.86	4.334	7.014	17.112	24.931
	45	12.868	20.285	28.149	16.487	27.345	28.685	19.838	1.072	-1.787	-2.279	24.128	2.323	6.88	7.149			45	4.557	6.836	24.798	6.97	7.506	3.217	2.86	16.621	24.798	8.49	7.685	8.668	1.966	5.63			45	15.415	21.089	36.638	25.468	19.123	29.444	5.183	3.038	4.334	7.014	15.861	24.931
	46	12.153	20.865	27.747	16.756	27.166	28.417	20.017	1.251	-0.849	-3.887	23.726	2.144	6.076	6.97			46	7.238	7.506	23.055	9.115	11.438	1.788	2.86	16.755	24.798	8.49	7.864	8.132	2.145	5.63			46	15.415	21.089	36.102	24.932	18.587	28.998	5.719	3.575	4.513	7.372	15.861	24.664
	47	13.762	20.374	28.014	15.817	26.808	28.416	19.838	0.715	-0.983	-4.826	23.055	2.144	6.702	7.685			47	8.579	6.836	21.179	8.757	11.975	0.894	2.323	16.621	24.664	8.713	7.864	7.417	1.966	5.808			47	15.013	21.089	36.817	24.753	18.587	28.998	5.541	3.575	6.032	7.551	15.861	24.932
	48	14.477	21.983	28.283	14.744	26.808	29.891	21.268	0.179	-1.162	-5.094	22.385	1.251	6.702	8.043			48	8.981	9.249	19.168	9.294	11.974	1.43	2.324	16.621	24.932	8.758	8.042	6.881	3.395	5.63			48	15.683	20.732	38.068	24.932	18.229	28.73	6.568	3.575	7.104	7.372	15.861	24.664
	49	14.655	22.519	28.685	14.61	26.808	31.768	23.949	0.715	-1.519	-4.022	21.849	1.072	6.702	7.685			49	8.311	9.919	18.364	10.723	10.366	1.609	2.145	16.487	25.468	8.758	8.757	7.596	2.145	5.63			49	15.683	20.732	38.425	24.575	18.587	28.462	6.434	3.753	6.568	7.729	15.951	24.396
	50	15.728	21.446	27.88	13.404	26.451	32.17	24.128	1.072	-1.698	-4.022	21.849	1.251	5.987	7.685			50	7.104	9.919	18.095	11.438	8.042	1.251	1.966	16.71	24.798	8.265	9.473	7.417	0.357	5.273			50	15.817	20.732	36.638	24.038	18.945	28.462	6.434	3.753	4.781	7.819	16.13	24.396
	51	15.37	20.91	25.736	15.281	26.808	32.974	24.843	1.608	-1.162	-3.887	22.251	1.251	5.987	8.043			51	6.568	10.053	18.497	4.289	6.791	1.072	1.966	17.068	25.334	8.444	9.83	7.059	-0.536	5.094			51	15.683	20.374	36.638	24.038	18.945	28.462	6.836	3.395	3.976	8.087	16.13	24.396
	52	15.37	20.508	25.468	14.744	26.094	33.51	23.949	1.251	-1.743	-4.289	21.849	0.536	4.914	7.149			52	6.568	10.053	18.095	3.931	6.792	1.43	0.536	17.068	24.664	8.444	9.472	7.239	-0.536	5.63			52	15.951	20.374	36.996	23.859	18.945	28.462	6.97	3.395	4.424	8.087	15.862	24.396
	53	14.834	19.391	25.87	15.28	26.093	32.17	23.412	0.357	-0.894	-4.692	22.385	0.715	5.272	7.327			53	5.63	9.115	19.302	14.298	7.149	1.966	0.536	17.962	24.664	8.623	8.757	7.06	-0.357	5.451			53	15.951	20.374	37.889	23.145	17.872	30.07	6.97	3.395	6.121	8.891	14.611	26.004
	54	15.37	20.017	26.674	15.683	25.736	32.439	23.77	-0.358	-0.626	-3.62	22.117	0.715	5.943	7.506			54	4.021	9.115	19.704	15.549	8.579	2.323	0.537	17.694	25.2	8.623	9.115	6.702	0.536	4.737			54	15.951	20.195	37.531	22.429	18.229	30.339	6.434	3.395	7.104	8.802	14.968	26.273
	55	15.549	21.58	26.272	15.28	25.379	34.851	28.238	-0.536	-0.849	-2.949	22.385	0.715	6.479	7.864			55	3.351	9.249	19.838	13.762	6.791	1.072	0.358	16.8	25.2	7.372	10.008	5.451	1.609	5.273			55	15.683	20.195	37.889	22.251	18.408	30.339	6.39	3.217	7.104	8.802	14.611	27.077
	56	15.727	23.323	26.406	10.723	25.021	34.717	29.132	0.536	-2.502	-3.486	22.519	0.536	6.881	8.043			56	3.083	8.847	20.374	13.762	6.255	1.43	0.358	17.202	24.932	7.104	9.83	7.238	0.894	5.809			56	15.146	19.659	37.889	22.251	18.765	30.875	6.389	2.144	7.104	8.802	14.431	27.613
	57	15.37	22.519	26.943	10.455	25.021	36.46	29.132	0.536	-1.162	-3.351	22.251	0.536	7.015	7.328			57	3.485	8.445	19.034	15.013	5.719	1.787	0.715	17.292	25.066	7.104	9.472	5.451	0.894	5.987			57	15.146	19.659	38.247	22.251	18.765	31.143	6.746	0.536	7.462	8.802	14.431	27.881
	58	16.264	21.849	27.479	10.991	25.021	36.594	26.451	1.073	-0.76	-2.815	21.983	0.536	6.881	7.328			58	2.681	7.372	18.766	12.868	8.221	1.609	1.072	17.292	24.932	8.132	8.757	6.344	1.966	6.165			58	14.878	20.195	38.425	22.608	18.765	31.143	7.104	1.608	7.64	8.087	14.431	27.881
	59	17.515	23.1	27.211	12.6	25.557	36.862	26.808	2.145	-1.296	-3.485	22.251	1.072	6.345	7.328			59	1.877	7.774	19.838	12.331	7.507	1.966	0.536	16.979	25.736	8.176	8.936	6.345	1.966	5.272			59	14.476	20.195	39.14	22.608	19.123	31.857	6.523	1.966	8.355	8.087	14.253	29.221
	60	18.05	23.413	26.808	12.064	25.736	36.326	28.059	3.038	-1.162	-4.29	21.536	1.072	7.06	7.149			60	1.475	6.836	22.117	9.829	8.222	2.859	0.894	16.979	25.066	7.64	8.936	6.702	2.502	5.451			60	15.013	20.374	39.498	22.608	19.123	32.215	7.194	2.859	8.981	8.087	14.789	29.221
	61	17.336	22.519	26.54	12.198	25.2	37.264	28.059	2.86	-0.983	-2.815	21.536	1.072	6.211	7.149			61	1.743	7.104	21.983	8.757	6.791	3.217	0.715	16.711	25.334	7.64	6.791	7.596	3.396	5.451			61	14.744	20.732	40.034	22.073	18.766	31.679	6.657	2.859	10.232	7.729	14.61	28.417
	62	17.872	22.966	25.066	11.125	25.2	38.068	27.881	2.86	-0.358	-3.083	21.045	1.072	6.211	7.149			62	1.34	8.042	21.581	8.579	6.612	4.468	1.072	16.174	25.602	7.462	6.613	7.774	4.111	5.808			62	14.208	20.732	39.319	22.43	18.766	32.483	6.121	2.859	9.785	7.729	13.538	28.417
	63	18.765	22.653	23.457	11.662	25.2	38.872	26.63	3.217	-0.313	-2.547	21.179	1.072	6.032	6.97			63	1.34	7.104	21.179	8.757	6.256	6.076	2.681	15.772	24.798	8.4	6.434	8.132	5.361	6.344			63	13.94	20.732	40.034	22.073	18.587	32.483	5.853	1.787	9.785	7.729	13.091	28.417
	64	18.765	22.876	23.323	11.93	25.379	39.007	26.451	3.217	-0.626	-2.547	21.491	1.072	5.898	7.864			64	1.608	8.042	20.643	9.115	7.864	5.719	3.396	15.772	24.798	7.373	7.685	8.132	5.362	6.524			64	14.208	21.447	39.855	22.787	18.409	32.215	6.032	2.323	8.713	7.372	13.449	28.149
	65	17.872	24.708	25.468	10.589	25.558	38.068	26.808	2.86	-0.403	-2.413	21.357	0.894	5.898	7.506			65	2.412	6.568	21.179	8.757	6.612	7.863	0	15.906	24.798	7.194	7.506	7.595	4.825	6.166			65	14.074	21.447	40.034	23.502	18.766	32.215	5.898	2.323	8.713	7.461	13.717	28.149
	66	18.408	24.797	26.272	9.785	25.558	38.068	27.702	2.86	-0.313	-3.083	21.491	0.536	5.898	7.506			66	2.412	6.97	21.447	9.115	4.289	8.042	0.894	15.906	25.066	7.194	8.579	7.238	4.647	6.523			66	14.744	21.268	40.034	23.86	18.766	32.215	6.746	2.323	8.981	7.551	13.717	28.149
	67	18.945	24.887	27.21	9.383	25.736	38.738	28.775	3.038	-0.045	-2.815	21.491	0.536	6.389	8.043			67	3.217	7.104	21.715	8.936	3.217	10.544	0.894	16.04	25.066	6.836	9.293	7.595	5.361	7.238			67	14.074	21.268	39.141	24.039	18.587	32.215	6.434	2.145	8.981	7.551	13.538	28.149
	68	18.051	25.245	28.015	10.857	26.094	39.542	28.775	3.038	-0.58	-3.083	21.849	1.072	6.925	8.4			68	4.021	7.908	21.313	13.94	4.468	10.902	0	16.04	24.932	7.596	9.651	8.132	5.54	7.059			68	14.61	21.268	39.141	23.145	18.23	32.215	7.506	2.145	8.981	8.713	13.985	28.417
	69	17.873	23.636	28.685	10.857	25.557	39.274	28.417	3.575	-0.403	-3.753	21.134	0.893	5.943	7.685			69	4.959	6.702	21.313	15.549	3.931	11.438	0.357	16.04	25.334	7.328	9.83	8.131	5.897	6.702			69	14.878	21.625	39.14	23.145	18.408	32.215	7.64	3.038	8.802	8.445	14.163	28.417
	70	19.302	24.082	29.355	11.125	25.378	39.14	27.523	3.932	-0.135	-3.485	21.089	0.893	6.166	7.149			70	6.97	7.372	21.447	18.766	5.361	13.046	1.072	16.04	25.066	7.328	9.294	7.238	5.361	5.808			70	15.28	22.519	39.14	22.608	18.408	33.287	7.104	3.396	8.802	7.908	14.163	29.489
	71	20.195	24.843	28.953	8.712	25.021	39.14	30.382	3.396	0.268	-3.083	21.223	0.715	6.166	7.685			71	8.042	7.104	21.045	18.051	7.148	14.119	2.323	16.04	25.2	7.328	9.293	6.523	5.361	6.166			71	15.28	22.519	39.676	22.251	18.051	33.555	6.746	3.575	9.159	7.729	13.806	29.757
	72	20.91	25.2	29.489	7.506	25.736	39.14	30.025	3.932	0.268	-3.083	21.625	1.073	6.166	7.863			72	7.774	6.568	21.312	17.872	6.613	12.332	0.715	15.638	25.602	7.104	9.293	5.987	5.362	6.344			72	14.61	22.519	39.319	22.251	18.051	32.215	5.719	4.111	9.159	7.193	13.806	28.417
	73	20.195	26.943	30.025	6.3	24.843	39.81	28.595	4.289	0.76	-3.083	21.491	1.073	6.836	7.863			73	6.702	6.434	21.446	18.408	6.255	10.723	0.894	15.281	25.2	7.64	9.472	6.166	5.361	6.345			73	14.476	22.519	39.855	21.536	18.766	31.143	5.942	4.111	9.696	8.176	14.075	27.345
	74	20.195	28.864	29.355	7.908	25.199	39.81	29.489	2.859	0.894	-2.949	21.491	0.893	6.836	8.042			74	6.166	6.836	21.312	20.553	6.076	11.259	0.536	15.281	25.334	7.64	9.293	6.702	5.897	6.523			74	15.012	22.519	39.855	21.179	18.766	30.875	7.327	4.289	10.232	8.444	14.075	27.345
	75	20.553	29.221	30.025	8.578	25.021	39.676	30.025	2.502	0.894	-3.217	20.955	0.715	6.97	7.327			75	4.021	6.568	21.58	18.765	5.719	10.545	1.072	15.281	25.2	7.685	9.472	6.344	6.255	5.987			75	15.012	22.698	39.498	20.464	18.23	30.875	7.327	4.468	10.411	8.891	14.075	27.881
	76	19.66	29.579	30.427	7.64	25.199	39.81	31.455	2.145	0.894	-3.217	20.821	0.536	6.568	7.506			76	2.681	6.434	20.374	17.336	4.111	9.115	3.932	15.415	25.736	7.283	9.472	5.63	5.54	6.523			76	14.61	22.698	39.498	20.285	18.23	31.679	6.925	4.111	10.947	8.891	14.075	28.149
	77	20.553	30.338	30.829	7.372	25.557	39.81	30.383	2.502	0.76	-3.351	20.553	0.536	6.568	7.328			77	3.619	6.702	20.642	15.727	3.038	10.545	3.932	15.236	26.004	7.461	9.472	5.451	6.434	5.809			77	15.013	22.162	39.677	19.928	18.23	31.053	6.925	3.217	10.947	8.891	14.075	27.344
	78	21.089	29.936	30.963	7.238	24.842	39.81	30.561	3.038	-0.358	-3.619	20.553	0.536	6.568	6.97			78	4.691	6.702	18.766	16.263	5.004	11.26	3.396	15.772	26.004	7.64	9.472	5.63	7.506	6.166			78	15.013	22.162	39.855	19.749	18.23	30.249	6.925	3.753	10.857	8.623	14.075	26.54
	79	21.089	30.606	30.963	6.568	26.094	39.542	29.847	3.038	-0.224	-3.217	21.358	1.252	6.568	7.506			79	4.289	6.434	18.766	16.264	6.434	13.404	3.396	16.129	25.87	7.283	9.294	6.523	6.255	6.345			79	15.281	22.34	39.855	19.749	18.23	29.981	7.104	4.289	10.589	8.355	13.538	26.808
	80	21.09	33.6	31.634	5.63	26.272	39.542	31.455	2.145	0.268	-3.217	21.224	1.43	6.568	7.863			80	6.434	6.702	18.363	16.264	7.506	12.689	2.86	16.129	26.406	7.104	9.294	6.166	5.897	5.63			80	15.281	22.34	40.213	19.57	18.23	30.249	6.97	4.289	9.964	8.355	13.27	27.076
	81	21.626	34.494	31.365	4.959	26.272	39.006	31.991	3.039	0.447	-3.486	20.999	1.608	6.836	7.863			81	6.97	7.104	17.961	16.8	8.221	12.51	2.86	16.129	26.406	6.836	9.294	5.63	6.255	5.809			81	15.147	22.34	39.677	19.034	18.588	30.606	6.926	4.289	9.428	8.712	13.449	27.344
	82	21.09	36.013	30.829	4.155	25.557	39.408	30.918	3.217	0.536	-3.62	20.999	0.893	7.059	7.685			82	8.042	5.764	17.559	16.085	6.255	9.829	2.145	15.772	26.272	6.836	8.936	6.345	6.791	5.63			82	14.611	22.519	39.677	19.034	18.588	31.41	6.39	4.289	9.428	8.712	13.449	28.148
	83	20.196	38.336	30.159	3.753	25.736	39.542	31.991	3.932	0.715	-3.351	21.536	1.251	7.059	7.863			83	7.506	6.434	19.168	16.621	4.289	11.259	2.502	15.772	26.406	6.836	9.472	6.166	6.791	5.093			83	15.415	22.341	39.497	18.856	18.588	31.678	7.506	4.111	8.802	8.98	13.449	27.344
	84	20.017	38.381	29.757	4.423	25.736	39.676	32.17	3.932	0.76	-3.351	21.714	1.609	6.702	8.399			84	10.589	6.568	21.178	17.157	2.681	12.153	1.608	15.772	25.736	6.881	9.472	6.166	6.97	5.093			84	15.281	22.519	39.318	18.856	19.124	32.214	7.372	3.575	8.802	9.248	13.985	26.808
	85	21.625	39.453	29.891	3.887	25.558	39.676	33.957	4.647	0.939	-3.351	21.178	1.609	6.702	9.472			85	10.321	6.166	22.251	17.515	1.608	13.404	1.966	15.772	25.736	6.657	9.115	5.987	6.97	5.272			85	15.013	22.519	39.676	19.392	19.124	32.214	7.238	3.575	9.16	9.248	13.717	26.808
	86	22.519	40.704	29.891	4.021	24.843	39.81	33.421	4.647	0.045	-3.351	20.463	1.609	6.836	9.115			86	8.311	5.898	22.117	19.481	1.072	13.941	2.144	15.102	25.736	6.3	8.043	6.881	7.864	5.451			86	14.879	22.519	39.855	19.571	19.124	31.678	7.104	3.575	9.339	9.248	13.181	26.272
	87	22.877	40.391	28.417	4.691	25.022	39.944	32.706	3.753	1.341	-4.959	20.955	1.609	6.97	8.936			87	7.908	5.764	21.849	18.051	2.144	14.655	1.072	15.504	26.273	6.255	9.115	6.344	8.042	5.272			87	14.879	22.161	40.391	19.928	19.124	31.678	6.568	3.753	10.411	9.248	12.913	25.2
	88	25.736	41.33	28.417	4.557	24.664	39.944	32.17	3.753	1.207	-4.959	21.625	1.609	7.863	9.83			88	6.568	6.702	21.714	14.477	2.859	14.119	2.144	15.817	27.077	6.255	9.115	6.344	8.578	4.557			88	15.147	21.983	40.57	20.107	18.588	30.874	6.657	3.754	9.786	9.248	12.645	23.859
	89	25.021	41.777	29.221	4.423	25.2	39.944	32.885	3.574	0.581	-4.155	21.268	1.609	7.863	9.294			89	4.423	6.702	20.91	15.549	3.396	14.119	2.859	15.817	26.943	6.255	9.115	7.417	7.149	5.272			89	14.611	21.983	40.928	21.715	18.588	30.874	6.121	3.932	10.322	8.891	13.449	23.859
	90	25.021	41.553	28.685	4.959	25.022	40.481	33.063	2.502	0.715	-4.691	21.089	1.073	8.4	9.651			90	3.753	7.372	19.972	17.694	3.932	12.511	2.323	14.566	26.809	6.791	9.294	7.417	6.613	4.736			90	14.611	21.983	40.749	21	18.945	30.874	6.479	3.932	10.679	8.712	13.449	24.127
	91	24.485	43.072	29.221	4.825	25.557	40.615	32.884	2.502	0.626	-4.691	21.357	1.787	8.534	9.651			91	3.887	7.641	19.704	21.268	8.042	14.298	2.144	13.672	26.406	6.791	9.83	6.881	7.149	4.914			91	14.477	21.983	41.285	20.285	18.945	30.874	6.524	3.932	11.751	8.891	13.181	24.127
	92	25.2	43.206	29.355	5.228	25.557	40.481	31.991	2.681	0.938	-4.423	22.519	1.787	8.266	9.293			92	8.042	8.713	19.168	22.519	7.864	15.728	2.68	13.672	26.004	6.434	10.008	6.523	7.507	4.914			92	14.477	21.446	40.927	21.178	18.766	31.142	6.524	3.574	10.142	8.534	12.734	24.395
	93	25.557	42.894	29.489	5.094	25.557	40.615	32.885	3.038	0.626	-4.423	22.698	1.787	8.4	9.472			93	8.042	9.383	18.766	20.911	6.97	12.511	3.217	14.029	26.004	6.791	10.187	7.059	7.864	4.021			93	14.611	21.446	40.928	21	19.302	31.678	6.702	3.753	10.589	8.712	12.198	24.931
	94	27.523	42.357	30.16	5.496	25.199	40.615	34.672	3.217	0.626	-4.423	21.626	1.787	8.4	9.651			94	8.445	9.785	18.766	18.945	9.114	14.834	3.931	14.342	26.54	7.506	10.902	7.238	7.864	4.2			94	15.147	20.91	41.285	21	19.302	31.678	7.238	3.574	10.946	8.98	12.198	24.931
	95	28.238	42.179	29.758	4.959	25.557	40.615	34.672	3.217	0.983	-4.423	21.446	1.787	7.685	9.83			95	8.713	10.857	18.766	18.945	8.757	11.796	1.787	13.806	26.406	7.506	10.902	7.417	8.043	4.2			95	14.745	21.089	41.106	20.821	19.123	30.874	6.836	3.753	9.606	9.159	12.466	24.127
	96	29.489	44.457	29.758	4.959	25.557	41.017	34.315	3.753	1.296	-4.691	21.446	1.251	7.909	9.83			96	9.249	12.064	18.229	18.23	10.187	12.69	1.608	13.806	26.004	7.506	11.081	7.596	7.685	4.2			96	14.745	20.91	41.285	21.715	19.123	30.07	6.836	3.753	10.768	9.427	13.002	23.055
	97	30.383	45.708	29.49	5.898	25.557	40.481	35.387	4.289	0.76	-5.093	22.251	1.251	7.551	9.83			97	9.249	12.868	16.755	17.336	11.08	13.405	2.859	13.806	26.674	7.104	11.081	6.166	7.507	3.842			97	14.745	20.91	41.463	22.072	19.123	29.266	7.015	3.574	10.946	9.427	13.27	23.86
	98	31.097	43.206	29.222	6.434	25.378	40.883	35.745	3.395	0.581	-4.691	22.609	1.251	7.953	9.83			98	9.115	12.466	16.889	18.766	5.362	11.796	0.714	15.236	26.138	7.104	11.438	5.093	7.149	3.663			98	14.879	21.089	41.821	21.357	18.945	29.624	7.328	3.753	11.304	9.606	13.538	23.056
	99	30.383	41.821	29.758	7.104	25.557	40.883	35.924	3.395	-0.983	-4.423	22.743	1.251	7.953	9.83			99	8.981	12.332	17.291	19.838	8.221	8.936	0.536	15.057	26.004	7.149	11.438	4.915	6.97	4.021			99	14.611	21.089	42.179	21.178	19.302	28.551	7.238	3.753	10.768	9.606	13.895	21.178
	100	31.455	42.76	30.16	6.568	24.485	41.285	35.387	3.753	-0.044	-4.155	22.921	1.251	8.355	9.83			100	9.249	12.466	18.498	19.659	8.043	10.902	1.787	14.342	25.602	7.506	11.617	4.915	7.506	3.842			100	14.611	21.089	41.643	21.536	19.481	29.802	7.238	3.753	10.768	9.248	12.734	22.251
	101	31.455	44.1	30.16	5.496	24.306	41.285	35.387	3.395	0.045	-4.155	22.921	0.893	8.355	9.651			101	9.383	9.785	18.096	22.519	5.361	8.043	1.966	15.549	25.602	7.104	11.796	4.021	7.328	3.842			101	14.611	21.089	41.643	21.358	19.481	30.07	7.238	4.111	11.036	9.248	11.93	22.519
	102	30.74	44.591	30.16	6.3	25.736	41.285	36.102	2.86	0.358	-4.155	23.1	0.893	8.355	9.651			102	8.176	7.775	17.962	24.664	7.685	6.077	2.502	14.968	25.468	9.07	11.438	4.736	6.434	4.021			102	14.477	21.268	41.643	21.536	19.481	30.785	6.97	3.932	11.036	8.712	10.589	22.519
	103	31.097	44.591	30.16	5.898	25.557	40.883	35.923	2.323	0.358	-3.753	22.966	0.893	8.311	9.472			103	8.444	5.898	18.498	21.626	9.294	11.796	2.502	14.968	25.334	9.249	10.902	5.987	6.613	3.485			103	14.075	21.268	41.107	21	20.374	31.411	6.747	3.932	10.5	9.248	10.589	22.787
	104	31.276	45.619	30.16	6.032	25.736	40.749	35.923	1.966	0.492	-3.753	22.787	0.893	8.177	9.472			104	11.662	7.909	19.168	18.766	7.507	14.655	1.43	14.745	25.602	8.221	10.723	7.417	6.613	3.842			104	14.343	21.268	40.391	20.464	20.732	31.679	7.373	3.932	9.963	9.248	11.304	23.591
	105	31.634	44.949	30.16	5.362	27.165	40.481	35.744	2.323	1.251	-3.351	21.804	1.429	8.177	9.293			105	9.517	8.445	19.704	18.766	5.183	16.264	2.145	15.236	25.602	7.551	10.544	7.238	6.791	4.021			105	14.477	21.268	40.749	20.464	20.732	31.857	7.149	3.932	11.126	9.785	11.572	24.664
	106	32.706	43.966	30.16	6.032	27.344	40.481	35.744	2.502	1.34	-2.01	22.34	1.608	8.177	9.114			106	9.785	10.321	19.704	20.195	3.932	16.621	3.753	15.102	26.138	7.551	10.544	7.239	6.791	3.664			106	14.611	21.268	39.855	21	20.911	32.393	6.881	3.932	10.232	9.249	11.84	24.664
	107	32.885	45.708	30.428	5.496	27.344	41.419	36.101	2.502	0.76	-2.01	22.251	1.608	7.909	9.293			107	8.579	9.785	19.972	18.944	7.685	15.906	2.502	15.102	26.272	7.015	10.723	8.311	7.328	4.2			107	14.744	21.089	39.498	21.178	20.911	31.589	6.568	3.575	8.891	9.339	13.985	23.86
	108	32.17	44.993	29.891	5.228	27.344	41.419	37.353	1.966	0.402	-2.815	22.296	1.608	7.909	10.008			108	8.579	8.445	18.23	18.408	5.362	14.834	1.251	15.102	26.541	7.015	10.723	8.311	7.864	4.2			108	14.61	21.089	38.783	21.715	21.089	31.589	6.21	3.396	7.372	8.802	14.253	23.324
	109	31.812	44.77	29.355	4.96	27.344	41.419	37.353	2.502	0.536	-3.351	21.849	1.608	8.088	9.829			109	8.981	7.105	16.353	17.515	5.897	14.834	0.894	14.432	26.541	6.077	10.723	8.668	8.042	4.2			109	14.342	21.089	39.14	21.536	21.268	30.517	5.853	3.396	7.729	8.713	14.521	21.447
	110	31.991	45.083	28.685	5.764	27.523	41.285	36.281	3.038	0.849	-4.021	21.849	1.787	8.132	9.651			110	9.115	8.981	15.817	17.336	5.361	14.834	2.145	14.432	26.541	6.523	10.723	8.668	8.221	4.558			110	14.342	21.089	39.318	21.536	21.089	30.607	5.853	3.574	8.265	8.713	14.878	20.911
	111	33.957	45.127	28.417	5.362	27.702	41.285	36.102	4.646	1.251	-4.289	22.162	2.144	8.132	9.473			111	7.507	7.239	15.817	15.37	7.685	12.332	3.753	14.968	26.541	7.238	11.438	8.49	7.685	4.915			111	13.806	21.089	39.676	21.893	20.91	31.679	6.568	3.038	8.802	8.356	14.968	21.983
	112	35.03	46.378	28.953	5.362	27.702	41.419	34.493	5.362	1.251	-3.217	22.698	2.144	8.266	9.293			112	9.115	7.239	14.208	17.157	6.256	9.829	2.68	15.147	27.345	7.238	11.617	9.562	6.791	4.557			112	13.672	21.268	39.319	21.893	20.732	31.947	6.791	3.217	9.249	8.356	15.326	22.251
	113	35.029	46.646	28.953	4.96	27.702	41.285	33.778	6.255	0.804	-3.217	23.234	2.144	8.266	9.472			113	9.249	6.836	14.342	18.587	7.328	7.864	0.894	15.817	26.406	6.568	11.974	8.132	6.255	3.664			113	13.672	21.268	39.14	21.893	20.732	32.929	7.327	3.038	9.338	8.356	16.13	23.859
	114	36.102	45.976	28.953	6.166	27.702	41.687	33.778	6.255	0.849	-4.021	24.306	2.144	8.132	9.829			114	7.775	5.763	12.6	19.838	5.898	15.013	1.609	16.041	26.406	6.434	11.438	8.311	7.149	3.664			114	13.27	21.268	40.213	21.536	20.911	32.929	6.881	3.038	9.875	8.177	16.666	23.859
	115	38.247	45.931	28.953	5.897	27.344	41.285	33.957	5.898	0.983	-4.29	24.663	2.144	7.775	9.83			115	6.836	4.959	10.589	21.089	5.361	15.549	3.217	16.756	26.272	6.434	12.51	7.774	7.149	4.022			115	13.27	21.268	40.213	21.536	20.911	32.929	7.06	3.217	9.607	8.445	15.862	25.2
	116	39.498	46.512	28.953	5.094	27.344	41.687	34.851	5.54	1.563	-4.826	24.173	2.144	7.283	9.83			116	5.764	5.361	10.053	21.804	5.719	14.298	2.503	16.443	26.272	8.4	13.047	8.846	6.792	4.022			116	13.002	21.268	40.749	21.536	20.911	33.734	6.97	3.217	10.411	8.445	15.594	26.005
	117	39.677	46.155	28.953	5.228	27.166	41.955	35.03	6.077	1.563	-4.29	23.904	2.144	7.194	9.83			117	3.888	4.959	8.847	21.089	7.685	10.545	1.072	16.085	26.406	7.149	13.404	9.741	7.149	3.485			117	13.136	21.268	40.927	21.894	20.91	33.913	7.104	3.575	10.768	8.087	15.415	26.005
	118	40.034	45.753	28.551	5.228	27.166	41.955	34.851	6.255	1.161	-4.692	23.368	2.144	7.551	9.651			118	5.63	4.155	7.641	22.519	8.221	10.187	2.144	17.426	26.808	8.132	13.404	9.919	7.149	3.485			118	12.734	21.268	40.212	22.251	20.731	33.913	6.524	3.575	10.321	7.909	15.236	25.736
	119	40.391	44.859	28.551	5.496	26.987	41.955	34.672	5.898	0.625	-4.557	22.787	1.965	7.551	9.293			119	3.887	3.754	9.249	22.519	5.898	15.727	2.323	17.783	27.345	8.847	11.974	12.064	7.506	3.485			119	13.136	21.447	40.034	22.251	20.731	33.913	6.524	3.754	10.143	7.909	15.772	25.468
	120	40.212	45.216	28.283	5.362	27.345	41.955	35.387	5.54	1.34	-4.691	23.86	2.323	7.551	9.293			120	5.362	4.022	11.662	21.089	3.753	15.37	3.932	17.962	27.881	8.489	11.08	12.6	7.327	3.663			120	13.002	21.447	40.034	22.251	20.553	33.913	6.747	3.575	10.143	7.909	15.683	26.005
	121	39.498	45.082	28.149	6.3	27.702	42.357	35.029	5.54	1.563	-4.557	24.262	2.502	8.087	9.115			121	8.042	3.485	12.6	20.553	1.966	15.012	4.647	19.347	28.283	8.355	10.723	11.349	7.506	4.915			121	13.136	21.447	40.57	21.893	20.911	33.108	6.792	3.039	9.696	7.909	16.487	26.004
	122	38.962	45.976	27.479	5.898	27.702	42.223	34.851	5.719	0.67	-5.495	23.145	2.502	7.953	8.936			122	7.774	4.155	13.672	19.66	2.324	12.868	3.396	19.659	29.087	9.07	11.26	12.243	6.97	4.915			122	13.002	21.983	39.855	21.893	20.731	32.751	6.256	2.681	9.517	7.909	16.665	25.736
	123	38.961	47.361	27.613	5.362	27.702	42.223	35.923	5.361	0.804	-5.227	23.636	2.502	7.774	8.936			123	5.764	3.351	14.745	19.302	3.575	13.583	3.575	17.962	28.551	9.07	12.511	12.779	6.97	4.915			123	13.271	21.983	39.676	21.893	20.731	32.125	6.256	2.681	9.338	8.445	16.397	24.396
	124	40.212	47.273	28.283	5.63	27.88	42.625	36.459	5.361	0.715	-4.825	23.904	2.68	8.176	8.936			124	5.63	2.815	13.27	16.8	3.217	11.796	3.932	17.649	29.087	7.909	12.868	11.885	7.327	4.915			124	13.137	21.983	39.498	21.893	20.731	31.857	6.122	2.681	9.964	8.445	16.129	24.128
	125	39.855	47.496	28.685	6.3	28.059	42.759	36.102	5.004	1.117	-4.959	23.413	2.68	7.953	9.651			125	5.362	3.083	11.93	16.8	4.289	11.617	2.503	17.381	30.025	7.775	12.332	11.885	7.685	4.915			125	13.673	21.625	39.676	22.072	21.089	31.053	5.988	2.859	9.606	8.445	16.129	23.324
	126	39.14	47.496	28.685	6.032	28.059	42.759	36.995	5.183	0.76	-4.959	23.77	2.68	7.953	10.365			126	5.362	2.413	10.724	21.625	0.894	10.544	2.145	17.381	30.025	7.775	11.974	11.17	8.042	5.272			126	13.673	21.983	39.855	22.251	21.268	31.857	6.345	2.681	9.785	8.445	16.934	23.86
	127	40.034	48.032	28.685	6.032	28.238	42.491	36.995	6.434	1.117	-5.227	22.698	2.68	8.042	10.008			127	5.094	1.877	12.064	21.447	0.357	12.868	2.681	17.381	29.891	7.06	12.153	11.706	7.685	4.379			127	13.673	21.983	39.855	22.251	21.268	31.857	6.345	2.503	9.517	8.445	17.202	21.983
	128	39.677	48.121	28.819	5.898	28.238	42.491	36.995	6.256	1.385	-4.557	22.43	2.68	8.221	9.472			128	5.362	3.351	11.93	22.34	0.894	12.868	1.251	18.051	30.695	7.283	13.047	12.421	7.864	4.915			128	13.538	21.983	39.855	22.251	21.268	30.784	5.897	2.503	9.517	8.713	17.202	20.374
	129	39.856	47.406	28.953	6.032	28.238	42.625	37.711	6.256	1.028	-4.021	22.296	2.68	8.489	9.294			129	5.764	2.145	11.394	21.625	0.536	12.511	1.429	17.649	30.83	7.283	13.047	12.779	6.077	5.451			129	13.404	21.804	39.855	23.144	21.625	29.98	5.272	3.038	8.802	8.445	17.381	19.57
	130	39.855	46.96	29.087	6.836	28.06	43.161	37.889	6.076	0.76	-3.887	22.161	2.502	9.025	9.294			130	4.826	3.083	13.405	19.123	5.004	11.796	0.893	17.381	30.561	7.283	13.226	12.957	6.077	4.915			130	13.806	21.804	40.212	23.144	21.625	30.516	5.674	3.753	9.07	8.445	17.381	20.374
	131	39.319	47.496	29.087	6.568	28.06	43.161	37.889	6.434	1.296	-3.753	22.251	2.502	8.846	9.294			131	3.217	4.825	15.683	22.519	6.97	12.153	1.073	17.917	30.695	7.819	13.583	12.957	6.077	5.273			131	14.075	21.804	40.391	23.323	21.625	31.053	5.943	4.647	9.606	8.445	16.576	20.643
	132	38.425	47.853	28.953	6.434	28.06	43.161	38.962	5.898	1.296	-3.485	22.429	2.324	8.668	9.294			132	4.155	6.836	14.611	20.374	7.685	13.404	1.252	16.577	31.231	7.819	14.119	12.778	7.149	4.022			132	14.343	21.626	40.213	23.502	21.625	31.053	3.664	4.647	9.964	9.07	16.844	20.643
	133	39.14	47.853	28.819	5.63	28.06	43.161	38.604	5.183	1.296	-3.083	21.893	2.324	8.846	8.936			133	4.424	6.3	16.755	18.408	9.472	12.511	3.396	17.247	31.768	8.221	13.762	12.6	6.792	4.2			133	14.343	21.626	40.213	24.217	21.805	30.784	3.664	4.647	10.232	9.249	17.202	20.642
	134	38.604	47.496	28.685	6.166	28.06	43.161	38.604	6.076	1.296	-3.217	21.268	2.324	8.846	8.936			134	4.156	4.423	18.23	18.587	8.757	10.009	3.396	17.024	30.695	8.489	13.047	12.421	6.613	4.379			134	14.343	21.447	40.213	24.396	21.626	30.784	3.843	4.647	11.573	9.785	18.543	20.642
	135	38.782	48.032	28.685	5.362	28.06	43.161	38.426	5.897	1.654	-3.485	21.625	2.145	8.846	8.758			135	4.29	3.217	17.56	17.157	6.791	7.685	5.004	17.024	30.561	8.489	11.795	12.778	6.792	3.664			135	14.343	21.447	40.391	25.289	21.626	32.215	3.307	4.647	11.751	9.785	18.543	21.983
	136	39.676	48.747	28.685	5.362	28.06	43.161	38.783	6.434	1.654	-3.619	21.625	2.145	8.846	9.651			136	3.217	1.474	16.755	21.089	5.719	9.115	3.932	15.772	29.489	8.266	12.51	13.851	6.792	3.485			136	14.745	21.09	40.212	25.647	21.626	32.751	3.888	4.29	12.287	9.427	18.543	22.787
	137	38.962	49.462	28.685	5.093	28.06	43.161	40.034	6.077	1.654	-3.887	21.804	2.145	8.846	9.651			137	4.156	1.743	16.085	22.519	7.328	11.26	3.038	15.504	28.417	7.194	13.225	14.387	6.613	4.379			137	15.147	21.09	40.034	25.468	22.162	33.019	4.96	3.217	13.985	9.427	18.543	23.055
	138	40.57	49.998	28.685	4.691	28.06	43.295	43.073	5.898	1.654	-3.887	21.938	2.145	8.98	9.294			138	4.156	1.34	15.683	23.591	5.898	11.617	4.111	15.504	27.612	7.015	13.404	15.28	6.613	4.558			138	14.61	20.911	39.14	24.575	22.34	33.019	5.361	1.966	13.717	9.427	18.721	22.787
	139	42.179	47.675	28.685	4.825	27.702	43.966	44.681	6.077	1.117	-3.887	21.223	1.787	9.651	9.294			139	2.546	0.67	16.621	21.267	5.362	11.081	4.469	14.967	27.746	7.015	11.974	15.46	6.792	4.737			139	14.61	21.089	39.319	24.575	23.055	33.019	6.434	1.966	13.896	8.891	19.436	22.787
	140	42.179	48.702	28.685	4.021	27.523	43.966	44.681	6.078	1.251	-3.887	21.581	1.608	9.785	8.758			140	2.279	0.402	15.817	19.302	4.468	10.724	3.575	15.192	27.344	7.194	11.616	14.03	6.256	4.737			140	14.61	21.804	39.14	23.86	23.234	33.019	6.97	4.468	13.717	8.891	19.615	23.055
																																			141	14.61	21.804	38.961	24.396	23.413	33.019	6.434	4.826	14.521	8.891	19.794	23.591

## Sheet: Fig 2C
graphs represent mean distances of axon and glial nuclei (from top of DRG) over the 140 analyzed timepoints per animal
		Injured at 2 dpf
		Axon							Glia
		21.9005	28.6824	25.5164	11.1911	23.1152	32.4601	25.7743	2.42491	-0.19889	-3.29688	21.2435	1.66836	7.0451	8.05907
		Table Analyzed	avg 2dpf distance per animal Axon vs Glia
		Column B	Glia
		vs.	vs.
		Column A	Axon
		Mann Whitney test
		P value	0.0012
		Exact or approximate P value?	Exact
		P value summary	**
		Significantly different (P < 0.05)?	Yes
		One- or two-tailed P value?	Two-tailed
		Sum of ranks in column A,B	76 , 29
		Mann-Whitney U	1
		Difference between medians
		Median of column A	25.52, n=7
		Median of column B	2.425, n=7
		Difference: Actual	-23.09
		Difference: Hodges-Lehmann	-20.69
		Injured at 3 dpf
		Axon							Glia
		5.73546	6.1008	18.4477	14.8901	6.49268	7.55996	2.75616	14.4397	25.9003	8.06761	9.62923	8.42676	4.45779	5.00679
		Table Analyzed	avg 3dpf distance per animal Axon Vs Glia
		Column B	Glia
		vs.	vs.
		Column A	Axon
		Mann Whitney test
		P value	0.62
		Exact or approximate P value?	Exact
		P value summary	ns
		Significantly different (P < 0.05)?	No
		One- or two-tailed P value?	Two-tailed
		Sum of ranks in column A,B	48 , 57
		Mann-Whitney U	20
		Difference between medians
		Median of column A	6.493, n=7
		Median of column B	8.427, n=7
		Difference: Actual	1.934
		Difference: Hodges-Lehmann	1.934
		Mock ablation at 3 dpf
		axon						glia
		15.2075	21.505	39.0781	22.8113	20.1918	30.3628	6.83517	2.95969	7.85018	8.10094	15.6328	24.2606
		Table Analyzed	avg 3 dpf distance per animal mock
		Column B	glia
		vs.	vs.
		Column A	axon
		Mann Whitney test
		P value	0.0411
		Exact or approximate P value?	Exact
		P value summary	*
		Significantly different (P < 0.05)?	Yes
		One- or two-tailed P value?	Two-tailed
		Sum of ranks in column A,B	52 , 26
		Mann-Whitney U	5
		Difference between medians
		Median of column A	22.16, n=6
		Median of column B	7.976, n=6
		Difference: Actual	-14.18
		Difference: Hodges-Lehmann	-14.16

## Sheet: Fig 2D
	graph represent the difference (thus total dorsal migration distance of glial nuclei) between y position at t1 and y position at t140 of the 140 analyzed timepoints
	2 dpf							3 dpf							3 dpf Mock Ablation
	-1.43	3.217	0.536	0.358	5.362	4.111	2.681	6.791	12.064	5.898	6.077	10.009	8.221	7.507	5.005	5.541	13.672	8.042	8.847	2.144
	Table Analyzed	t0-t140 glial migration dist 2vs3vs3mock					Kruskal-Wallis test Muliple Comparisons									2 dpf	3 dpf	3 dpf Mock Ablation
	Distribution assumption	No assumption					Number of families	1							Number of values	7	7	6
							Number of comparisons per family	3
	Kruskal-Wallis test						Alpha	0.05							Minimum	-1.43	5.898	2.144
	P value	0.0014													25% Percentile	0.358	6.077	4.29
	Exact or approximate P value?	Exact					Uncorrected Dunn's test	Mean rank diff.	Significant?	Summary	Individual P Value				Median	2.681	7.507	6.792
	P value summary	**					2 dpf vs. 3 dpf	-10	Yes	**	0.0016	A-B			75% Percentile	4.111	10.01	10.05
	Do the medians vary signif. (P < 0.05)?	Yes					2 dpf vs. 3 dpf Mock Ablation	-7.619	Yes	*	0.0206	A-C			Maximum	5.362	12.06	13.67
	Number of groups	3					3 dpf vs. 3 dpf Mock Ablation	2.381	No	ns	0.4694	B-C
	Kruskal-Wallis statistic	10.82													Mean	2.119	8.081	7.209
							Test details	Mean rank 1	Mean rank 2	Mean rank diff.	n1	n2	Z		Std. Deviation	2.388	2.25	3.961
	Data summary						2 dpf vs. 3 dpf	4.714	14.71	-10	7	7	3.162		Std. Error of Mean	0.9025	0.8504	1.617
	Number of treatments (columns)	3					2 dpf vs. 3 dpf Mock Ablation	4.714	12.33	-7.619	7	6	2.315
	Number of values (total)	20					3 dpf vs. 3 dpf Mock Ablation	14.71	12.33	2.381	7	6	0.7234		Lower 95% CI	-0.08904	6	3.052
															Upper 95% CI	4.328	10.16	11.37
							Compact letter display
							3 dpf	A							Mean ranks	4.714	14.71	12.33
							3 dpf Mock Ablation	A
							2 dpf	B

## Sheet: Fig 2F
	graph represents the percent of DRG outcomes at 24 hpi in animals that had the DRG glia ablated vs did not prior to central axon axotomy vs animals that only underwent mock glial ablations prior to central axon axotomy at 3 dpf
		Re-Enters Spinal Cord	Failed Re-Entry
	Ablated Glia	33.33	66.67		n=27
	Non-Ablated Glia	11.11	88.89		n=18
	Mock Glial Ablation	12.5	87.5		n=8
	Table Analyzed	Fisher's Exact - ablated vs non					Table Analyzed	Fisher's Exact - ablated vs mock					Table Analyzed	Fisher's Exact - non vs mock
	P value and statistical significance						P value and statistical significance						P value and statistical significance
	Test	Fisher's exact test					Test	Fisher's exact test					Test	Fisher's exact test
	P value	0.0003					P value	0.0006					P value	>0.9999
	P value summary	***					P value summary	***					P value summary	ns
	One- or two-sided	Two-sided					One- or two-sided	Two-sided					One- or two-sided	Two-sided
	Statistically significant (P < 0.05)?	Yes					Statistically significant (P < 0.05)?	Yes					Statistically significant (P < 0.05)?	No
	Data analyzed	Re-Enters Spinal Cord	Failed Re-Entry	Total			Data analyzed	Re-Enters Spinal Cord	Failed Re-Entry	Total			Data analyzed	Re-Enters Spinal Cord	Failed Re-Entry	Total
	Ablated Glia	33	67	100			Ablated Glia	33	67	100			Non-Ablated Glia	11	89	100
	Non-Ablated Glia	11	89	100			Mock Ablation	12	88	100			Mock Ablation	12	88	100
	Total	44	156	200			Total	45	155	200			Total	23	177	200
	Percentage of row total	Re-Enters Spinal Cord	Failed Re-Entry				Percentage of row total	Re-Enters Spinal Cord	Failed Re-Entry				Percentage of row total	Re-Enters Spinal Cord	Failed Re-Entry
	Ablated Glia	33.00%	67.00%				Ablated Glia	33.00%	67.00%				Non-Ablated Glia	11.00%	89.00%
	Non-Ablated Glia	11.00%	89.00%				Mock Ablation	12.00%	88.00%				Mock Ablation	12.00%	88.00%
	Percentage of column total	Re-Enters Spinal Cord	Failed Re-Entry				Percentage of column total	Re-Enters Spinal Cord	Failed Re-Entry				Percentage of column total	Re-Enters Spinal Cord	Failed Re-Entry
	Ablated Glia	75.00%	42.95%				Ablated Glia	73.33%	43.23%				Non-Ablated Glia	47.83%	50.28%
	Non-Ablated Glia	25.00%	57.05%				Mock Ablation	26.67%	56.77%				Mock Ablation	52.17%	49.72%
	Percentage of grand total	Re-Enters Spinal Cord	Failed Re-Entry				Percentage of grand total	Re-Enters Spinal Cord	Failed Re-Entry				Percentage of grand total	Re-Enters Spinal Cord	Failed Re-Entry
	Ablated Glia	16.50%	33.50%				Ablated Glia	16.50%	33.50%				Non-Ablated Glia	5.50%	44.50%
	Non-Ablated Glia	5.50%	44.50%				Mock Ablation	6.00%	44.00%				Mock Ablation	6.00%	44.00%

## Sheet: Fig 3B
	graph represents the Mean Grey Value of netrin1b HCR (expression) above/dorsal to the DRG minus the background (adjacent to DRG) **note** only DRG 4 was axotomized in injured animals
							DRG 3				DRG 4
							Uninjured		Uninjured		Uninjured	Axotomized	Uninjured	Axotomized
							2dpf	2d-4hpi	3dpf	3dpf-10hpi	2dpf	2d-4hpi	3dpf	3dpf-10hpi
							28.597	27.522	42.793	53.133	41.155	25.95	56.555	55.93
							19.374	36.029	22.57	50.618	27.889	25.74	42.243	36.873
							18.676	22.86	18.899	47.95	26.875	14.69	47.028	42.439
							9.263	20.658	22.018	75.332	27.351	27.505	22.153	41.217
							11.66	22.263	64.88	79.569	24.822	20.015	68.413	64.538
							15.507	29.81	37.153	33.232	20.957	41.932	52.213	56.83
	Table Analyzed	MeanGreyV-BckgrndDRG3&4			Kruskal-Wallis Multiple Comparisons
	Kruskal-Wallis test				Number of families	1
	P value	0.0003			Number of comparisons per family	28
	Exact or approximate P value?	Approximate			Alpha	0.05
	P value summary	***
	Do the medians vary signif. (P < 0.05)?	Yes			Uncorrected Dunn's test	Mean rank diff.	Significant?	Summary	Individual P Value
	Number of groups	8			3-2dpf vs. 3-2d-4hpi	-11.33	No	ns	0.1609	A-B
	Kruskal-Wallis statistic	27.57			3-2dpf vs. 3-3dpf	-16.17	Yes	*	0.0455	A-C
					3-2dpf vs. 3-3dpf-10hpi	-32.17	Yes	****	<0.0001	A-D
	Data summary				3-2dpf vs. 4-2dpf	-12.5	No	ns	0.122	A-E
	Number of treatments (columns)	8			3-2dpf vs. 4-2d-4hpi	-9.333	No	ns	0.2482	A-F
	Number of values (total)	48			3-2dpf vs. 4-3dpf	-27.5	Yes	***	0.0007	A-G
					3-2dpf vs. 4-3dpf-10hpi	-29.67	Yes	***	0.0002	A-H
					3-2d-4hpi vs. 3-3dpf	-4.833	No	ns	0.5499	B-C
					3-2d-4hpi vs. 3-3dpf-10hpi	-20.83	Yes	**	0.01	B-D
					3-2d-4hpi vs. 4-2dpf	-1.167	No	ns	0.8852	B-E
					3-2d-4hpi vs. 4-2d-4hpi	2	No	ns	0.8046	B-F
					3-2d-4hpi vs. 4-3dpf	-16.17	Yes	*	0.0455	B-G
					3-2d-4hpi vs. 4-3dpf-10hpi	-18.33	Yes	*	0.0233	B-H
					3-3dpf vs. 3-3dpf-10hpi	-16	Yes	*	0.0478	C-D
					3-3dpf vs. 4-2dpf	3.667	No	ns	0.6501	C-E
					3-3dpf vs. 4-2d-4hpi	6.833	No	ns	0.3979	C-F
					3-3dpf vs. 4-3dpf	-11.33	No	ns	0.1609	C-G
					3-3dpf vs. 4-3dpf-10hpi	-13.5	No	ns	0.0949	C-H
					3-3dpf-10hpi vs. 4-2dpf	19.67	Yes	*	0.015	D-E
					3-3dpf-10hpi vs. 4-2d-4hpi	22.83	Yes	**	0.0047	D-F
					3-3dpf-10hpi vs. 4-3dpf	4.667	No	ns	0.5637	D-G
					3-3dpf-10hpi vs. 4-3dpf-10hpi	2.5	No	ns	0.7571	D-H
					4-2dpf vs. 4-2d-4hpi	3.167	No	ns	0.6952	E-F
					4-2dpf vs. 4-3dpf	-15	No	ns	0.0635	E-G
					4-2dpf vs. 4-3dpf-10hpi	-17.17	Yes	*	0.0337	E-H
					4-2d-4hpi vs. 4-3dpf	-18.17	Yes	*	0.0246	F-G
					4-2d-4hpi vs. 4-3dpf-10hpi	-20.33	Yes	*	0.0119	F-H
					4-3dpf vs. 4-3dpf-10hpi	-2.167	No	ns	0.7887	G-H
					Test details	Mean rank 1	Mean rank 2	Mean rank diff.	n1	n2	Z
					3-2dpf vs. 3-2d-4hpi	7.167	18.5	-11.33	6	6	1.402
					3-2dpf vs. 3-3dpf	7.167	23.33	-16.17	6	6	2
					3-2dpf vs. 3-3dpf-10hpi	7.167	39.33	-32.17	6	6	3.98
					3-2dpf vs. 4-2dpf	7.167	19.67	-12.5	6	6	1.546
					3-2dpf vs. 4-2d-4hpi	7.167	16.5	-9.333	6	6	1.155
					3-2dpf vs. 4-3dpf	7.167	34.67	-27.5	6	6	3.402
					3-2dpf vs. 4-3dpf-10hpi	7.167	36.83	-29.67	6	6	3.67
					3-2d-4hpi vs. 3-3dpf	18.5	23.33	-4.833	6	6	0.598
					3-2d-4hpi vs. 3-3dpf-10hpi	18.5	39.33	-20.83	6	6	2.577
					3-2d-4hpi vs. 4-2dpf	18.5	19.67	-1.167	6	6	0.1443
					3-2d-4hpi vs. 4-2d-4hpi	18.5	16.5	2	6	6	0.2474
					3-2d-4hpi vs. 4-3dpf	18.5	34.67	-16.17	6	6	2
					3-2d-4hpi vs. 4-3dpf-10hpi	18.5	36.83	-18.33	6	6	2.268
					3-3dpf vs. 3-3dpf-10hpi	23.33	39.33	-16	6	6	1.979
					3-3dpf vs. 4-2dpf	23.33	19.67	3.667	6	6	0.4536
					3-3dpf vs. 4-2d-4hpi	23.33	16.5	6.833	6	6	0.8454
					3-3dpf vs. 4-3dpf	23.33	34.67	-11.33	6	6	1.402
					3-3dpf vs. 4-3dpf-10hpi	23.33	36.83	-13.5	6	6	1.67
					3-3dpf-10hpi vs. 4-2dpf	39.33	19.67	19.67	6	6	2.433
					3-3dpf-10hpi vs. 4-2d-4hpi	39.33	16.5	22.83	6	6	2.825
					3-3dpf-10hpi vs. 4-3dpf	39.33	34.67	4.667	6	6	0.5774
					3-3dpf-10hpi vs. 4-3dpf-10hpi	39.33	36.83	2.5	6	6	0.3093
					4-2dpf vs. 4-2d-4hpi	19.67	16.5	3.167	6	6	0.3918
					4-2dpf vs. 4-3dpf	19.67	34.67	-15	6	6	1.856
					4-2dpf vs. 4-3dpf-10hpi	19.67	36.83	-17.17	6	6	2.124
					4-2d-4hpi vs. 4-3dpf	16.5	34.67	-18.17	6	6	2.248
					4-2d-4hpi vs. 4-3dpf-10hpi	16.5	36.83	-20.33	6	6	2.516
					4-3dpf vs. 4-3dpf-10hpi	34.67	36.83	-2.167	6	6	0.2681
					Compact letter display
					3-3dpf-10hpi	A
					4-3dpf-10hpi	A B
					4-3dpf	A C
					3-3dpf	B C D
					4-2dpf	C E
					3-2d-4hpi	D E
					4-2d-4hpi	D E
					3-2dpf	E

## Sheet: Fig 3C
	graph represents the Mean Grey Value of netrin1b HCR (expression) in the spinal floor plate on either side of DRG 3 and DRG 4
			DRG 3		DRG 4
			2dpf	3dpf	2dpf	3dpf
			63.914	66.409	63.913	81.767
			68.951	71.607	60.506	87.038
			87.682	33.264	100.019	38.154
			93.758	34.982	93.824	39.792
			100.254	114.033	94.099	99.384
			97.271	118.311	85.016	100.363
			101.9	144.423	82.795	117.574
			91.945	128.245	81.406	121.335
			64.288	80.66	77.451	113.887
			74.31	99.204	102.953	115.72
	Table Analyzed	FloorPlateNetrin1bMeanGrey-JustDRG3&4					Kruskal-Wallis Multiple Comparisons
	Kruskal-Wallis test						Uncorrected Dunn's test	Mean rank diff.	Significant?	Summary	Individual P Value
	P value	0.6349					3-2dpf vs. 3-3dpf	-2.8	No	ns	0.5923	A-B
	Exact or approximate P value?	Approximate					3-2dpf vs. 4-2dpf	0.4	No	ns	0.939	A-C
	P value summary	ns					3-2dpf vs. 4-3dpf	-5.6	No	ns	0.2841	A-D
	Do the medians vary signif. (P < 0.05)?	No					3-3dpf vs. 4-2dpf	3.2	No	ns	0.5405	B-C
	Number of groups	4					3-3dpf vs. 4-3dpf	-2.8	No	ns	0.5923	B-D
	Kruskal-Wallis statistic	1.709					4-2dpf vs. 4-3dpf	-6	No	ns	0.2511	C-D
	Data summary						Test details	Mean rank 1	Mean rank 2	Mean rank diff.	n1	n2	Z
	Number of treatments (columns)	4					3-2dpf vs. 3-3dpf	18.5	21.3	-2.8	10	10	0.5356
	Number of values (total)	40					3-2dpf vs. 4-2dpf	18.5	18.1	0.4	10	10	0.07651
							3-2dpf vs. 4-3dpf	18.5	24.1	-5.6	10	10	1.071
							3-3dpf vs. 4-2dpf	21.3	18.1	3.2	10	10	0.6121
							3-3dpf vs. 4-3dpf	21.3	24.1	-2.8	10	10	0.5356
							4-2dpf vs. 4-3dpf	18.1	24.1	-6	10	10	1.148
							Compact letter display
							4-3dpf	A
							3-3dpf	A
							3-2dpf	A
							4-2dpf	A

## Sheet: Fig 3F
	graph represents the Mean Grey Value of netrin1b HCR (expression) dorsal to the DRG minus the background (adjacent to DRG) 4 hrs post ablation of glial nuclei surrounding DRG 5
					glia ablated
			DRG 3	DRG 4	DRG 5	DRG 6
			28.837	34.917	17.919	43.474
			26.483	30.198	6.109	53.738
			38.687	30.366	8.919	32.527
			39.989	67.502	7.525	44.532
			65.141	43.094	9.293	35.518
			47.556	46.739	17.684	44.258
	Table Analyzed	GliaAblation Netrin Bckgrnd Subtracted					Kruskal-Wallis Multiple Comparisons
	Kruskal-Wallis test						Number of families	1
	P value	0.0042					Number of comparisons per family	6
	Exact or approximate P value?	Approximate					Alpha	0.05
	P value summary	**
	Do the medians vary signif. (P < 0.05)?	Yes					Uncorrected Dunn's test	Mean rank diff.	Significant?	Summary	Individual P Value
	Number of groups	4					DRG 3 vs. DRG 4	-0.5	No	ns	0.9025	A-B
	Kruskal-Wallis statistic	13.22					DRG 3 vs. DRG 5	11.17	Yes	**	0.0062	A-C
							DRG 3 vs. DRG 6	-2	No	ns	0.6242	A-D
	Data summary						DRG 4 vs. DRG 5	11.67	Yes	**	0.0043	B-C
	Number of treatments (columns)	4					DRG 4 vs. DRG 6	-1.5	No	ns	0.7133	B-D
	Number of values (total)	24					DRG 5 vs. DRG 6	-13.17	Yes	**	0.0013	C-D
							Test details	Mean rank 1	Mean rank 2	Mean rank diff.	n1	n2	Z
							DRG 3 vs. DRG 4	14.67	15.17	-0.5	6	6	0.1225
							DRG 3 vs. DRG 5	14.67	3.5	11.17	6	6	2.735
							DRG 3 vs. DRG 6	14.67	16.67	-2	6	6	0.4899
							DRG 4 vs. DRG 5	15.17	3.5	11.67	6	6	2.858
							DRG 4 vs. DRG 6	15.17	16.67	-1.5	6	6	0.3674
							DRG 5 vs. DRG 6	3.5	16.67	-13.17	6	6	3.225
							Compact letter display
							DRG 6	A
							DRG 4	A
							DRG 3	A
							DRG 5	B

## Sheet: Fig 3H
	graph represents dcc (expression) measured as the number of dcc HCR puncta inside the DRG neuron soma divided by the area of the DRG neuron soma per animal
							DRG 3			DRG 4
							2dpf	3dpf	3d-10hpi	2dpf	3dpf	3d-10hpi
							0.035727	0.016621	0.052559	0.065326	0.034091	0.052856
							0.040138	0.051037	0.057149	0.066272	0.067896	0.063492
							0.073481	0.047802	0.062565	0.050286	0.032416	0.057063
							0.028359	0.035235	0.038219	0.045648	0.040489	0.052507
							0.074676	0.018564	0.044407	0.044553	0.02583	0.072363
							0.045935	0.026794	0.044977	0.040388	0.020924	0.060395
							0.058908	0.023626	0.065957	0.047462	0.037666	0.069545
							0.03557	0.039055	0.044682	0.037505	0.039122	0.06622
							0.048002	0.060741	0.077318	0.043181	0.025822	0.083403
							0.045778	0.042787	0.065588	0.044785	0.02658	0.084708
							0.068518	0.045659	0.064985	0.056292	0.043879	0.053895
							0.059988	0.049753	0.05159	0.077536	0.049743	0.080631
							0.059664	0.087047	0.04663	0.046782	0.053261	0.077443
							0.066929	0.059889		0.056846	0.047629
							0.055982	0.047051		0.044678	0.023765
							0.042596	0.077093		0.039742	0.062105
							0.0509	0.039869		0.036483	0.048377
							0.05005	0.044808		0.034742	0.061769
							0.040856	0.035436		0.047743	0.034847
							0.039538	0.031374		0.052906	0.040706
	Table Analyzed	dcc-HCR-48vs72vs3-10hpi				Kruskal-Wallis Multiple Comparisons
	Kruskal-Wallis test					Number of families	1
	P value	<0.0001				Number of comparisons per family	15
	Exact or approximate P value?	Approximate				Alpha	0.05
	P value summary	****
	Do the medians vary signif. (P < 0.05)?	Yes				Uncorrected Dunn's test	Mean rank diff.	Significant?	Summary	Individual P Value
	Number of groups	6				3-2dpf vs. 3-3dpf	14.9	No	ns	0.1254	A-B
	Kruskal-Wallis statistic	27.78				3-2dpf vs. 3-3d-10hpi	-8.854	No	ns	0.4189	A-C
						3-2dpf vs. 4-2dpf	5.1	No	ns	0.5999	A-D
	Data summary					3-2dpf vs. 4-3dpf	20.75	Yes	*	0.0328	A-E
	Number of treatments (columns)	6				3-2dpf vs. 4-3d-10hpi	-31.01	Yes	**	0.0046	A-F
	Number of values (total)	106				3-3dpf vs. 3-3d-10hpi	-23.75	Yes	*	0.0301	B-C
						3-3dpf vs. 4-2dpf	-9.8	No	ns	0.3134	B-D
						3-3dpf vs. 4-3dpf	5.85	No	ns	0.5474	B-E
						3-3dpf vs. 4-3d-10hpi	-45.91	Yes	****	<0.0001	B-F
						3-3d-10hpi vs. 4-2dpf	13.95	No	ns	0.2027	C-D
						3-3d-10hpi vs. 4-3dpf	29.6	Yes	**	0.0069	C-E
						3-3d-10hpi vs. 4-3d-10hpi	-22.15	No	ns	0.0662	C-F
						4-2dpf vs. 4-3dpf	15.65	No	ns	0.1075	D-E
						4-2dpf vs. 4-3d-10hpi	-36.11	Yes	***	0.001	D-F
						4-3dpf vs. 4-3d-10hpi	-51.76	Yes	****	<0.0001	E-F
						Test details	Mean rank 1	Mean rank 2	Mean rank diff.	n1	n2	Z
						3-2dpf vs. 3-3dpf	56.3	41.4	14.9	20	20	1.533
						3-2dpf vs. 3-3d-10hpi	56.3	65.15	-8.854	20	13	0.8084
						3-2dpf vs. 4-2dpf	56.3	51.2	5.1	20	20	0.5246
						3-2dpf vs. 4-3dpf	56.3	35.55	20.75	20	20	2.134
						3-2dpf vs. 4-3d-10hpi	56.3	87.31	-31.01	20	13	2.831
						3-3dpf vs. 3-3d-10hpi	41.4	65.15	-23.75	20	13	2.169
						3-3dpf vs. 4-2dpf	41.4	51.2	-9.8	20	20	1.008
						3-3dpf vs. 4-3dpf	41.4	35.55	5.85	20	20	0.6017
						3-3dpf vs. 4-3d-10hpi	41.4	87.31	-45.91	20	13	4.191
						3-3d-10hpi vs. 4-2dpf	65.15	51.2	13.95	13	20	1.274
						3-3d-10hpi vs. 4-3dpf	65.15	35.55	29.6	13	20	2.703
						3-3d-10hpi vs. 4-3d-10hpi	65.15	87.31	-22.15	13	13	1.837
						4-2dpf vs. 4-3dpf	51.2	35.55	15.65	20	20	1.61
						4-2dpf vs. 4-3d-10hpi	51.2	87.31	-36.11	20	13	3.297
						4-3dpf vs. 4-3d-10hpi	35.55	87.31	-51.76	20	13	4.726
						Compact letter display
						4-3d-10hpi	A
						3-3d-10hpi	A B
						3-2dpf	B C
						4-2dpf	B D
						3-3dpf	C D
						4-3dpf	D

[truncated: 43 more sheets: Fig 3J, Fig 4B, Fig 4D & 4F, Fig 4G & 4H, Fig 4J, Fig 4K, Fig 4L, S1B, S1D, S1F Fig, S1H Fig, S1I Fig, Fig 5A (DMSO), Fig 5A (het dcc mutants), Fig 5A (rp-cAMP), Fig 5A (NSC23766), Fig 5A (sp-cAMP+NSC23766), Fig 5A (dcc+sp-cAMP+NSC23766, Fig 5B, Fig 5C, Fig 5E, S2A Fig (rp-cAMP+NSC23766) …]
